# Supplementary material for: Errors in aerial survey count data: Identifying pitfalls and solutions
Source: Ecol Evol. 2022 Mar 18;12(3):e8733. doi: 10.1002/ece3.8733 (PMC8931709; doi:10.1002/ece3.8733)
Supplement: Supplementary file 1 — Appendix S1 [file ECE3-12-e8733-s001.xlsx]

## Sheet: Appendix1_AerialSurveyMethodsLi
Authors	Title	Year	Source	Taxa Studied	Location	System	Aircraft	Survey Type	Survey Unit	Issue Defined or Encountered	ArticleURL
G Caughley	Bias in aerial survey	1974	Journal of Wildlife Management	Mammals	Africa	Terrestrial	NA	Aerial count	Strip Transect	Nondetection	https://www.jstor.org/stable/3800067
R LeResche, R Rausch	Accuracy and precision of aerial moose censusing	1974	Journal of Wildlife Management	Moose	North America	Terrestrial	Fixed-wing	Aerial count	NA	Nondetection	https://www.jstor.org/stable/3800722?casa_token=99fgtm7AZ04AAAAA%3AqqYi5LeyQ5E3i-Ti65N81gdkbD2FdwNZqZVcHvIGR09wWUugs1b4pm-wnp6D-ytYSsDuHYWguAsEgcoGZtRBpYGxrHyMi8qsMcJT81NxG5dT1Lv_Hh99&seq=1#metadata_info_tab_contents
G Caughley, R Sinclair, D Scott-Kemmis	Experiments in aerial survey	1976	Journal of Wildlife Management	Mammals	Africa, Australia	Terrestrial	Fixed-wing	Aerial count	Strip Transect	Nondetection, Design variables	https://www.jstor.org/stable/3800428
G Caughley	Sampling in aerial survey	1977	Journal of Wildlife Management	Simulation	NA	Terrestrial	NA	Aerial count	Quadrat, Strip Transect	Design variables	https://www.jstor.org/stable/3799980
S Leatherwood, JR Gilbert, DG Chapman	An evaluation of some techniques for aerial censuses of bottlenosed dolphins	1978	Journal of Wildlife Management	Dolphin	North America	Marine	Fixed-wing	Aerial Count	Strip Transect, Quadrat	Design variables	https://www.jstor.org/stable/pdf/3800261.pdf?casa_token=hqk4tvyavzIAAAAA:2np6JlxJuICKSgfLRcmJv58zCkxTNSgpRKd075S8_cnUySKr-0Erq6aKacwBzFUMwOO25hIK27b58-A-4L_3D8w2guMA7vHx0tTylRYSDdSdIWQlrCFo
RD Cook, JO Jacobson	A design for estimating visibility bias in aerial surveys	1979	Biometrics	NA	NA	NA	NA	Aerial count	NA	Nondetection	https://www-jstor-org.proxy1.cl.msu.edu/stable/2530104?pq-origsite=360link&seq=3#metadata_info_tab_contents
JW Grier, JM Gerrard, GD Hamilton, PA Gray	Aerial-visibility bias and survey techniques for nesting bald eagles in northwestern Ontario	1981	Journal of Wildlife Management	Bald eagle, raven	North America	Terrestrial	Fixed-wing	Aerial count	Quadrat, Strip Transect	Nondetection, safety	https://www.jstor.org/stable/3807876
SL Beasom, JC Hood, JR Cain	The effect of strip width on helicopter censusing of deer.	1981	Rangeland Ecology & Management	Deer	North America	Terrestrial	Helicopter	Aerial count	Strip Transect	Nondetection	https://journals.uair.arizona.edu/index.php/jrm/article/download/7125/6737
MD Samuel, KH Pollock	Correction of Visibility Bias in Aerial Surveys Where Animals Occur in Groups	1981	Journal of Wildlife Management	NA	NA	NA	NA	Aerial counts	NA	Nondetection	https://www.jstor.org/stable/3808111?seq=1#metadata_info_tab_contents
RM Erwin	Observer variability in estimating numbers: an experiment	1982	Journal of Field Ornithology	Waterfowl	NA	Aquatic	NA	Aerial photograph	NA	Counting Error	https://www.jstor.org/stable/4512706
J Short, P Bayliss	Bias in aerial survey estimates of kangaroo density	1985	Journal of Applied Ecology	Kangaroo	Australia	Terrestrial	Fixed-wing	Aerial count	Strip Transect	Nondetection	https://www.jstor.org/stable/2403174
JM Packard, RC Summers, LB Barnes	Variation of visibility bias during aerial surveys of manatees	1985	Journal of Wildlife Management	Manatee	North America	Aquatic	Fixed-wing	Aerial count	NA	Nondetection	https://www.jstor.org/stable/3801528
WC Gasaway, SD Dubois, SJ Harbo	Biases in aerial transect surveys for moose during May and June	1985	Journal of Wildlife Management	Moose	North America	Terrestrial	Fixed-wing	Aerial count	Strip Transect	Nondetection	https://www.jstor.org/stable/3801711
KT Briggs, WB Tyler, DB Lewis	Aerial surveys for seabirds: methodological experiments	1985	Journal of Wildlife Management	Seabirds	North America	Marine	Fixed-wing	Aerial count	Strip Transect	Design variables, Species ID, Nondetection	https://www.jstor.org/stable/3801543
P Bayliss, J Giles	Factors affecting the visibility of kangaroos counted during aerial surveys	1985	Journal of Wildlife Management	Kangaroo	Australia	Terrestrial	Helicopter, Fixed-wing	Aerial count	Strip Transect	Nondetection, Design variables	https://www.jstor.org/stable/3801695
LS Broome	Sightability as a factor in aerial survey of bird species and communities	1985	Wildlife Research	Waterfowl	Australia	Aquatic	-	Aerial count, ground count	-	Nondetection	http://www.publish.csiro.au/WR/WR9850057
KT Briggs, TW Breck, DB Lewis	Comparison of Ship and Aerial Surveys of Birds at Sea	1985	Journal of Wildlife Management	Seabirds	North America	Marine	Fixed-wing	Aerial counts	Strip Transect	Design variables	jstor.org/stable/3801543?seq=1#metadata_info_tab_contents
RH Bartmann, LH Carpenter, RA Garrott, DC Bowden	Accuracy of helicopter counts of mule deer in pinyon-juniper woodland	1986	Wildlife Society Bulletin	Deer	North America	Terrestrial	Helicopter	Aerial counts	Quadrat	Nondetection	https://www.jstor.org/stable/3782266?casa_token=nmlGR_KCWh0AAAAA%3Aw1jxEbu95ePhXFfPZj83rewCYyj4H4VqmMHjmooW1KSNrYuLTbAp9tsBPaC9-dqEPo9sDhdLggPU96UHMIEpSycJ9rRP_-39WU5zVhPhBxYeQRMnwBur&seq=1#metadata_info_tab_contents
A Barnes, GJE Hill, GR Wilson	Correcting for incomplete sighting in aerial surveys of kangaroos	1986	Wildlife Research	Kangaroo	Australia	Terrestrial	NA	Aerial counts	Strip Transect	Nondetection	http://www.publish.csiro.au/wr/WR9860339
P Bayliss	Factors Affecting Aerial Surveys of Marine Fauna, and Their Relationship to a Census of Dugongs in the Coastal Waters of the Northern-Territory	1986	Australian Wildlife Research	Marine spp	Australia	Marine	Fixed-wing	Aerial counts	Strip Transect	Design variables	https://www.publish.csiro.au/wr/wr9860027
MD Samuel, EO Garton, MW Schlegel, RG Carson	Visibility bias during aerial surveys of elk in northcentral Idaho	1987	Journal of Wildlife Management	Elk	North America	Terrestrial	Helicopter	Aerial count	NA	Nondetection	https://www.jstor.org/stable/3801280
TE Shupe, SL Beasom	Speed and altitude influences on helicopter surveys of mammals in brushland	1987	Wildlife Society Bulletin (1973-2006)	Mammals	North America	Terrestrial	Helicopter	Aerial counts	Strip Transect	Design variables	https://www.jstor.org/stable/3782581
KH Pollock, WL Kendall	Visibility bias in aerial surveys: a review of estimation procedures	1987	Journal of Wildlife Management	NA	NA	NA	NA	Aerial counts	NA	Nondetection	https://www.jstor.org/stable/3801040
J Hone	A test of the accuracy of line and strip transect estimators in aerial survey	1988	Wildlife Research	Simulation	Australia	Terrestrial	Helicopter	Aerial count	Strip Transect, Line Transect	Nondetection	http://www.publish.csiro.au/WR/WR9880493
MJ Conroy, JR Goldsberry, JE Hines…	Evaluation of aerial transect surveys for wintering American black ducks	1988	Journal of Wildlife Management	Waterfowl	North America	Aquatic	Fixed-wing	Aerial count	Strip Transect, Stratified Random Sampling	Design variables	https://www.jstor.org/stable/3800933
P Bayliss, KM Yeomans	Correcting bias in aerial survey population estimates of feral livestock in northern Australia using the double-count technique	1989	Journal of Applied Ecology	Livestock	Australia	Terrestrial	Fixed-wing	Aerial count	Strip Transect	Nondetection, Counting Error	https://www.jstor.org/stable/2403702
RK Steinhorst, MD Samuel	Sightability adjustment methods for aerial surveys of wildlife populations	1989	Biometrics	Moose	North America	Terrestrial	Helicopter	Aerial counts	Quadrat	Nondetection, Design variables	https://www.jstor.org/stable/2531486
H Marsh, DF Sinclair	An experimental evaluation of dugong and sea turtle aerial survey techniques	1989	Wildlife Research	Dugongs, Sea turtles	Australia	Marine	-	Aerial count	Strip Transect	Nondetection, Species ID, Counting Error	http://www.publish.csiro.au/WR/WR9890639
A Graham, R Bell	Investigating observer bias in aerial survey by simultaneous double-counts	1989	Journal of Wildlife Management	Horses, Donkeys	Australia	Terrestrial	Fixed-wing	Aerial count, mark-recapture double observer	Strip Transect	Nondetection, Design variables	https://www.jstor.org/stable/3809603
H Marsh, DF Sinclair	Correcting for visibility bias in strip transect aerial surveys of aquatic fauna	1989	Journal of Wildlife Management	Dugongs	Australia	Aquatic	Fixed-wing	Aerial counts, double-observer mark-recapture	Strip Transect	Nondetection	https://www.jstor.org/stable/3809604
CA DeYoung, FS Guthery, SL Beasom, SP Coughlin, JR Heffelfinger	Improving estimates of white-tailed deer abundance from helicopter surveys	1989	Wildlife Society Bulletin	Deer	North America	Terrestrial	Helicopter	Aerial counts, mark-recapture	Strip Transect	Design variables, Nondetection	https://www.jstor.org/stable/3782384
GD Bear, GC White, LH Carpenter, RB Gill, DJ Essex	Evaluation of aerial mark-resighting estimates of elk populations	1989	Journal of Wildlife Management	Elk	North America	Terrestrial	Helicopter	Mark-recapture, Aerial counts	Strip Transect	Nondetection	https://www.jstor.org/stable/3809587
P Bayliss, KM Yeomans	Use of low-level aerial-photography to correct bias in aerial survey estimates of magpie goose and whistling duck density in the Northern Territory	1990	Wildlife Research	Waterfowl	Australia	Terrestrial	Fixed-wing	Aerial counts, Aerial photography	Strip Transect	Design variables, Counting error	https://www.researchgate.net/profile/Peter_Bayliss/publication/240505641_Seasonal_Distribution_and_Abundance_of_Magpie_Geese_Anseranas-Semipalmata_Latham_in_the_Northern_Territory_and_Their_Relationship_to_Habitat_1983-86/links/584b1e8808aed95c24fac78f/Seasonal-Distribution-and-Abundance-of-Magpie-Geese-Anseranas-Semipalmata-Latham-in-the-Northern-Territory-and-Their-Relationship-to-Habitat-1983-…
KM Firchow, MR Vaughan, WR Mytton	Comparison of aerial survey techniques for pronghorns	1990	Wildlife Society Bulletin (1973-2006 …	Pronghorn	North America	Terrestrial	Helicopter	Aerial counts, mark-recapture	Strip Transect, Quadrat	Design variables, Nondetection	https://www.jstor.org/stable/3782301
LW Lefebvre, HI Kochman	An evaluation of aerial survey replicate count methodology to determine trends in manatee abundance	1991	Wildlife Society Bulletin	Manatee	North America	Marine	Fixed-wing	Aerial count	Complete Coverage	Nondetection	https://www.jstor.org/stable/3782520?casa_token=oB-SD0fVQdMAAAAA%3A2m4--fe8AyIrx-kFFrHlzZnSK-qSg3do_7Ywc-whcI_ruPIt_aL6txqZ3N52pnydHjYT-LTUR64S0XW7yjU4y2r0hvHafTDTSpvamBGshcM7-DuJY7BU&seq=9#metadata_info_tab_contents
MD Samuel, RK Steinhorst, EO Garton, JW Unsworth	Estimation of wildlife population ratios incorporating survey design and visibility bias	1992	Journal of Wildlife Management	Elk	North America	Terrestrial	Helicopter	Aerial count	Strip Transect	Design variables, Nondetection	https://www.jstor.org/stable/3809465
TM Pojar, DC Bowden, RB Gill	Aerial counting experiments to estimate pronghorn density and herd structure	1995	Journal of Wildlife Management	Pronghorn	North America	Terrestrial	helicopter	Aerial counts	Strip Transects, Quadrat, Distance Sampling	Design variables, Nondetection	https://www.jstor.org/stable/3809124
D Choquenot	Assessing visibility bias associated with helicopter counts of feral pigs in Australia's semi-arid rangelands	1995	Wildlife Research	Pig	Australia	Terrestrial	Helicopter	Aerial count, double-count	Strip Transect	Nondetection	http://www.publish.csiro.au/wr/WR9950569
D Choquenot	Species-and habitat-related visibility bias in helicopter counts of kangaroos	1995	Wildlife Society Bulletin	Kangaroo	Australia	Terrestrial	Helicopter	Aerial counts, double-count	Strip Transect	Nondetection	https://www.jstor.org/stable/3782785
DR Smith, KJ Reinecke, MJ Conroy, MW Brown, JR Nassar	Factors affecting the visibility rate of waterfowl surveys in the Mississippi Alluvial Valley	1995	The Journal of Wildlife Management	Waterfowl	North America	Wetland	Helicopter, Fixed-wing	Aerial count	Strip Transect	Nondetection, Design variables	https://www-jstor-org.proxy1.cl.msu.edu/stable/3802458?seq=3#metadata_info_tab_contents
TS Gabor, TR Gadawski, RK Ross, RS Rempel, DW Kroeker	Visibility Bias of Waterfowl Brood Surveys Using Helicopters in the Great Clay Belt of Northern Ontario (Vicios en la Visibilidad de Camadas de Aves Acuáticas …	1995	Journal of Field Ornithology	Waterfowl	North America	Wetland	Helicopter	Aerial count, Replicate Survey	Complete Coverage	Nondetection	https://www.jstor.org/stable/4513985
JA Rodgers Jr., SB Linda, SA Nesbitt	Comparing aerial estimates with ground counts of nests in wood stork colonies	1995	The Journal of Wildlife Management	Waterbirds	North America	Terrestrial	Fixed-wing	Aerial count	Complete Coverage	Nondetection, counting error	https://www.jstor.org/stable/3801941?origin=crossref&seq=2#metadata_info_tab_contents
DM Prenzlow, JR Lovvorn	Evaluation of visibility correction factors for waterfowl surveys in Wyoming	1996	Journal of Wildlife Management	Waterfowl	North America	Wetland	Fixed-wing	Aerial counts, Ground counts	Strip Transect	Nondetection	https://www.jstor.org/stable/3802226
PC Frederick, T Towles, RJ Sawicki, GT Bancroft	Comparison of aerial and ground techniques for discovery and census of wading bird (Ciconiiformes) nesting colonies	1996	The Condor	Waterbirds	North America	Wetland	Fixed-wing	Aerial count, double-observer	Line transect	Nondetection, counting error	https://www.jstor.org/stable/1369865?casa_token=bsh2kPgYzrMAAAAA%3AFX2Cn7E0yl8OtFA3pAKZk8A-OEst2-8XwChJlMSPRsdNbmt1upWv4ujoKYgRHohbtF48YEIIMT9mOWCEDyeOWw_iAdI3FPOoBufoyXAheATliyMn_WFi&seq=4#metadata_info_tab_contents
PX Quang, EF Becker	Combining line transect and double count sampling techniques for aerial surveys	1997	Journal of Agricultural, Biological, and …	NA	NA	NA	NA	Double-observer, Distance sampling	Strip Transect	Nondetection	https://www.jstor.org/stable/1400405
TF Clancy, AR Pople, LA Gibson	Comparison of helicopter line transects with walked line transects for estimating densities of kangaroos	1997	Wildlife Research	Kangaroo	Australia	Terrestrial	Helicopter	Aerial count	Line transect	Nondetection	https://www-publish-csiro-au.proxy2.cl.msu.edu/wr/WR96103
KE Miller, BB Ackerman, LW Lefebvre, KB Clifton	An evaluation of strip-transect aerial survey methods for monitoring manatee populations in Florida	1998	Wildlife Society Bulletin	Manatee	North America	Aquatic	Fixed-wing	Aerial counts, double-observer mark-recapture	Strip Transect	Nondetection	https://www.jstor.org/stable/3783769
L Pelletier, CJ Krebs	Evaluation of aerial surveys of ptarmigan Lagopus species	1998	Journal of applied ecology	Ptarmigan	North America	Terrestrial	Fixed-wing	Double-observer counts, replicate surveys	Strip Transects	Nondetection	https://www.jstor.org/stable/2405149
AR Pople, SC Cairns, TF Clancy, GC Grigg, LA Beard, CJ Southwell	An assessment of the accuracy of kangaroo surveys using fixed-wing aircraft	1998	Wildlife Research	Kangaroo	Australia	Terrestrial	Fixed-wing	Aerial count	Strip Transect	Nondetection	https://www.publish.csiro.au/wr/wr97077
RT Kingsford	Aerial survey of waterbirds on wetlands as a measure of river and floodplain health	1999	Freshwater Biology	Waterbirds	Australia	Wetland	NA	Aerial counts, Ground counts	Complete Coverage	Counting Error, Species ID	https://onlinelibrary.wiley.com/doi/abs/10.1046/j.1365-2427.1999.00440.x
AR Pople	Repeatability of aerial surveys	1999	Australian Zoologist	Kangaroo	Australia	Terrestrial	Fixed-wing, Helicopter	Aerial count	Quadrat, Strip Transect	Nondetection	https://meridian.allenpress.com/australian-zoologist/article/31/1/280/134972/Repeatability-of-aerial-surveys
JH Noyes, BK Johnson, RA Riggs, MW Schlegel, VL Coggins	Assessing aerial survey methods to estimate elk populations: a case study	2000	Wildlife Society Bulletin	Elk	North America	Terrestrial	Helicopter, Fixed-wing	Aerial counts	NA	Design variables	https://www.jstor.org/stable/3783614
H Jachmann	Comparison of aerial counts with ground counts for large African herbivores	2002	Journal of Applied Ecology	Mammals	Africa	Terrestrial	Fixed-wing	Aerial counts, Ground counts, Double-observer	Strip Transect	Nondetection, Counting Error	https://besjournals.onlinelibrary.wiley.com/doi/abs/10.1046/j.1365-2664.2002.00752.x
JV Redfern, PC Viljoen, JM Kruger, WM Getz	Biases in estimating population size from an aerial census: a case study in the Kruger National Park, South Africa: Starfield Festschrift	2002	South African Journal of Wildlife Research	Impala	Africa	Terrestrial	NA	Aerial counts	Strip Transect	Nondetection	https://www.researchgate.net/publication/235752715_Biases_in_estimating_population_size_from_an_aerial_census_A_case_study_in_the_Kruger_National_Park_South_Africa
BH Brockett	Accuracy, bias and precision of helicopter-based counts of black rhinoceros in Pilanesberg National Park, South Africa	2002	South African Journal of Wildlife Research	Rhino	Africa	Terrestrial	NA	Aerial count	NA	Nondetection, Counting Error, Design Variables	https://journals.co.za/content/wild/32/2/EJC117151
WM Khaemba, A Stein	Improved sampling of wildlife populations using airborne surveys	2002	Wildlife Research	Multiple	Africa	Terrestrial	NA	Aerial counts	Systematic Sampling, Random Sampling, Adaptive Sampling	Design variables	http://www.publish.csiro.au/WR/WR00045
WM Khaemba, A Stein, D Rasch, JD Leeuw, N Georgiadis	Empirically simulated study to compare and validate sampling methods used in aerial surveys of wildlife populations	2002	African Journal of Ecology	Mammals	Africa	Terrestrial	Fixed-wing	Aerial counts	Strip Transect	Design variables	https://onlinelibrary.wiley.com/doi/abs/10.1046/j.0141-6707.2001.00329.x
PC Frederick, B Hylton, JA Heath, M Ruane	Accuracy and variation in estimates of large numbers of birds by individual observers using an aerial survey simulator	2003	Journal of Field Ornithology	Waterbirds	NA	Terrestrial	NA	Aerial counts, Aerial photography	NA	Counting Error	https://bioone.org/journals/Journal-of-Field-Ornithology/volume-74/issue-3/0273-8570-74.3.281/Accuracy-and-variation-in-estimates-of-large-numbers-of-birds/10.1648/0273-8570-74.3.281.short
MJ Walter, J Hone	A comparison of 3 aerial survey techniques to estimate wild horse abundance in the Australian Alps	2003	Wildlife Society Bulletin	Horses	Australia	Terrestrial	Helicopter	Aerial count, double-observer mark-recapture, distance sampling	Strip Transect, Line Transect	Nondetection, Counting Error	https://www.jstor.org/stable/3784462
LC Bender, WL Myers, WR Gould	Comparison of helicopter and ground surveys for North American elk Cervus elaphus and mule deer Odocoileus hemionus population composition	2003	Wildlife Biology	Ungulates	North America	Terrestrial	Helicopter	Aerial count, ground count	Complete Coverage	Nondetection, Age ID	https://bioone.org/journals/wildlife-biology/volume-9/issue-4/wlb.2003.051/Comparison-of-helicopter-and-ground-surveys-for-North-American-elk/10.2981/wlb.2003.051.short
S Strindberg, ST Buckland	Zigzag survey designs in line transect sampling	2004	Journal of Agricultural, Biological, and …	NA	NA	NA	NA	Aerial count	Zigzag Design	Design variables	https://link.springer.com/article/10.1198%2F108571104X15601
F Potvin, L Breton	From the Field: Testing 2 aerial survey techniques on deer in fenced enclosures—visual double?counts and thermal infrared sensing	2005	Wildlife Society Bulletin	Deer	North America	Terrestrial	Helicopter	Aerial count, Double-count	Strip Transect	Nondetection	https://onlinelibrary.wiley.com/doi/abs/10.2193/0091-7648(2005)33[317:FTFTAS]2.0.CO;2
MS Udevitz, BS Shults, LG Adams, C Kleckner	Evaluation of aerial survey methods for Dall's sheep	2006	Wildlife Society Bulletin	Dall's sheep	North America	Terrestrial	Fixed-wing, Helicopter	Aerial count, double-observer mark-recapture, replicate surveys	Strip Transect	Nondetection	https://wildlife.onlinelibrary.wiley.com/doi/abs/10.2193/0091-7648(2006)34[732:EOASMF]2.0.CO;2
KG Poole	Does survey effort influence sightability of mountain goats Oreamnos americanus during aerial surveys?	2007	Wildlife Biology	Mountain goat	North America	Terrestrial	Helicopter	Mark-recapture	NA	Nondetection, Design variables	https://bioone.org/journals/wildlife-biology/volume-13/issue-2/0909-6396(2007)13[113:DSEISO]2.0.CO;2/Does-survey-effort-influence-sightability-of-mountain-goats-Oreamnos-americanus/10.2981/0909-6396(2007)13[113:DSEISO]2.0.CO;2.short
J Laake, MJ Dawson, J Hone	Visibility bias in aerial survey: mark–recapture, line-transect or both?	2008	Wildlife Research	Horses	Australia	Terrestrial	NA	Mark-recapture, distance sampling	Strip Transect, Line Transect	Nondetection	http://www.publish.csiro.au/WR/WR07034
AT Pearse, SJ Dinsmore, RM Kaminski, KJ Reinecke	Evaluation of an aerial survey to estimate abundance of wintering ducks in Mississippi	2008	Journal of Wildlife Management	Waterfowl	North America	Wetland	Fixed-wing	Aerial counts	Strip Transect	Nondetection, Design variables	https://wildlife.onlinelibrary.wiley.com/doi/abs/10.2193/2007-471
AT Pearse, PD Gerard, SJ Dinsmore, RM Kaminski, KJ Reinecke	Estimation and correction of visibility bias in aerial surveys of wintering ducks	2008	Journal of Wildlife Management	Waterfowl	North America	Wetland	Fixed-wing	Aerial counts	Strip Transect	Nondetection, counting error	https://wildlife.onlinelibrary.wiley.com/doi/abs/10.2193/2007-274
JP Tracey, PJS Fleming, GJ Melville	Accuracy of some aerial survey estimators: contrasts with known numbers	2008	Wildlife Research	Goat	Australia	Terrestrial	Helicopter	Aerial counts, mark-recapture	Strip Transect	Nondetection, counting error	http://www.publish.csiro.au/wr/WR07105
R Barker	Theory and application of mark–recapture and related techniques to aerial surveys of wildlife	2008	Wildlife Research	NA	NA	NA	NA	Multiple	NA	Nondetection, Design variables	http://www.publish.csiro.au/wr/WR07086
J Laake, RJ Guenzel, JL Bengtson, P Boveng, M Cameron, MB Hanson	Coping with variation in aerial survey protocol for line-transect sampling	2008	Wildlife Research	Pronghorn, seals	North America, Antarctica	Terrestrial	NA	Distance sampling	Line transect	Nondetection, Design variables	http://www.publish.csiro.au/wr/WR07065
MD Koneff, JA Royle, MC Otto, Js Wortham, JK Bidwell	A double-observer method to estimate detection rate during aerial waterfowl surveys	2008	The Journal of Wildlife Management	Waterfowl	North America	Wetland	Fixed-wing	Aerial counts, double-observer	Strip transect	Nondetection	https://wildlife.onlinelibrary.wiley.com/doi/abs/10.2193/2008-036
G Certain, V Bretagnolle	Monitoring seabirds population in marine ecosystem: the use of strip-transect aerial surveys	2008	Remote sensing of environment	Seabirds	Europe	Marine	Fixed-wing	Aerial count	Strip Transect	Design variables	https://www.sciencedirect.com/science/article/pii/S0034425708001326
PJS Fleming, JP Tracey	Some human, aircraft and animal factors affecting aerial surveys: how to enumerate animals from the air	2008	Wildlife Research	NA	NA	NA	NA	Aerial counts	NA	Counting Error	http://www.publish.csiro.au/WR/WR07081
K Laursen, J Frikke, J Kahlert	Accuracy of 'total counts' of waterbirds from aircraft in coastal waters	2008	Wildlife Biology	Waterbirds	Europe	Marine	NA	Aerial counts, ground counts	NA	Counting Error, Species ID	https://bioone.org/journals/wildlife-biology/volume-14/issue-2/0909-6396(2008)14[165:AOTCOW]2.0.CO;2/Accuracy-of-total-counts-of-waterbirds-from-aircraft-in-coastal/10.2981/0909-6396(2008)14[165:AOTCOW]2.0.CO;2.short
MJ Conroy, JT Peterson, OL. Bass, CJ Fonnesbeck, JE Howell, CT Moore, JP Runge	Sources of variation in detection of wading birds from aerial surveys in the Florida Everglades	2008	The Auk	Waterbirds	North America	Wetland	Fixed-wing	Aerial count, double-observer	Strip Transect	Nondetection	https://academic.oup.com/auk/article/125/3/731/5148193?login=true#125943546
SM Ferreira, RJ Van Aarde	Aerial survey intensity as a determinant of estimates of African elephant population sizes and trends	2009	African Journal of Wildlife Research	Elephants	Africa	Terrestrial	NA	Aerial counts	Strip Transect	Design variables	https://bioone.org/journals/african-journal-of-wildlife-research/volume-39/issue-2/056.039.0205/Aerial-Survey-Intensity-as-a-Determinant-of-Estimates-of-African/10.3957/056.039.0205.short
D Rowat, M Gore, MG Meekan, IR Lawler, CJA Bradshaw	Aerial survey as a tool to estimate whale shark abundance trends	2009	Journal of Experimental Biology	Whale shark	Africa	Marine	Fixed-wing	Aerial counts	Strip Transect	Nondetection	https://www.sciencedirect.com/science/article/pii/S0022098108004371
MJ Butler, WB Ballard, MC Wallace, SJ DeMaso, BK McGee	Aerial surveys for estimating wild turkey abundance in the Texas Rolling Plains	2010	Journal of Wildlife Management	Wild turkey	North America	Terrestrial	Fixed-wing	Aerial count	Strip Transect	Nondetection, counting error	https://wildlife.onlinelibrary.wiley.com/doi/abs/10.2193/2006-254
CA Langtimm, RM Dorazio, BM Stith, TJ Doyle	New aerial survey and hierarchical model to estimate manatee abundance	2011	Journal of Wildlife Management	Manatee	North America	Marine	Fixed-wing	Aerial counts, double-observer, removal protocol	Complete Coverage	Nondetection	https://wildlife.onlinelibrary.wiley.com/doi/abs/10.1002/jwmg.41
R Moen, ME Nelson, A Edwards	Using cover type composition of home ranges and VHF telemetry locations of moose to interpret aerial survey results in Minnesota.	2011	Alces	Moose	North America	Terrestrial, wetland	Fixed-wing	Aerial counts, radiotelemetry	NA	Design variables, Nondetection	http://search.ebscohost.com/login.aspx?direct=true&profile=ehost&scope=site&authtype=crawler&jrnl=08355851&AN=76335955&h=zNMJbatx03vBDUyaj03srQBxXfZBtf9ilIVKEKu6HGJILd7ou%2B0dMvcKsQqyYK21bLETtwPGoCZejbGQiy4tqw%3D%3D&crl=c
DJ Storm, MD Samuel, TR Van Deelen, KD Malcolm, RE Rolley, NA Frost, DP Bates, BJ Richards	Comparison of visual-based helicopter and fixed-wing forward-looking infrared surveys for counting white-tailed deer Odocoileus virginianus	2011	Wildlife Biology	Deer	North America	Terrestrial	Fixed-wing, Helicopter	Aerial counts	NA	Counting error, Nondetection	https://bioone.org/journals/wildlife-biology/volume-17/issue-4/10-062/Comparison-of-visual-based-helicopter-and-fixed-wing-forward-looking/10.2981/10-062.short
NJ Georgiadis, N Olwero, G Ojwang, G Aike	Reassessing aerial sample surveys for wildlife monitoring, conservation, and management	2011	Smithsonian contributions to Zoology	Mammals	Africa	Terrestrial	Fixed-wing	Aerial counts	Strip Transect	Design variables	https://repository.si.edu/bitstream/handle/10088/16707/Georgiadis-003-web.pdf
JI Ransom	Detection probability in aerial surveys of feral horses	2012	The Journal of Wildlife Management	Horses	North America	Terrestrial	Fixed-wing, Helicopter	Aerial count	Strip Transect	Nondetection, Design variables	https://wildlife.onlinelibrary.wiley.com/doi/abs/10.1002/jwmg.204
ST Buckland, ML Burt, EA Rexstad, M Mellor, AE Williams, R Woodward	Aerial surveys of seabirds: the advent of digital methods	2012	Journal of Applied Ecology	Seabirds	Europe	Marine	Fixed-wing	Aerial counts, video, aerial photography	Line transect	Counting error, Design variables	https://besjournals.onlinelibrary.wiley.com/doi/full/10.1111/j.1365-2664.2012.02150.x
TL Wilson, JH Schmidt, WL Thompson, LM Phillips	Using double-observer aerial surveys to monitor nesting bald eagles in Alaska: are all nests available for detection?	2014	The Journal of Wildlife Management	Bald eagle	North America	Terrestrial	Helicopter	Double-observer	Line transect	Nondetection	https://wildlife.onlinelibrary.wiley.com/doi/full/10.1002/jwmg.753?casa_token=Gnsy4IUHLLkAAAAA%3A2m-lvSRXEIfZiwd6UzzmP20jofqf15wZDhON4fxD-dyAK6HH194N7JYkkcgECzti4zls-jMVt9wDjXw
A Johnston, CB Thaxter, GE Austin, ASCP Cook, EM Humphreys, DA Still, A Mackay, R Irvine, A Webb, NHK Burton	Modelling the abundance and distribution of marine birds accounting for uncertain species identification	2015	Journal of Applied Ecology	Seabirds	Europe	Marine	NA	Aerial photograph	Line transect	Species ID	https://besjournals.onlinelibrary.wiley.com/doi/full/10.1111/1365-2664.12364
BC Lubow, JI Ransom	Practical bias correction in aerial surveys of large mammals: Validation of hybrid double-observer with sightability method against known abundance of feral …	2016	PLoS One	Horses	North America	Terrestrial	Helicopter	Aerial counts	Transect	Nondetection	https://journals.plos.org/plosone/article?id=10.1371/journal.pone.0154902
DE Lee, ML Bond	Precision, accuracy, and costs of survey methods for giraffe Giraffa camelopardalis	2016	Journal of Mammalogy	Giraffe	Africa	Terrestrial	Fixed-wing	Aerial counts, ground count	Strip Transect	Nondetection	https://academic.oup.com/jmammal/article-abstract/97/3/940/2459801
S Schlossberg, MJ Chase, CR Griffin	Testing the Accuracy of Aerial Surveys for Large Mammals: An Experiment with African Savanna Elephants (Loxodonta africana)	2016	PloS one	Elephants	Africa	Terrestrial	Fixed-wing	Aerial counts, double-observer	Strip Transect	Nondetection, counting error	https://journals.plos.org/plosone/article?id=10.1371/journal.pone.0164904
PA Terletzky, RD Ramsey	Comparison of three techniques to identify and count individual animals in aerial imagery	2016	Journal of Signal and Information Processing	Livestock	North America	Terrestrial	NA	Aerial photograph	NA	Nondetection, counting error	https://www.scirp.org/journal/paperinformation.aspx?paperid=68533
CJ Zabransky, DG Hewitt, RW Deyoung, SS Gray, C Richardson, AR Litt, CA Deyoung	A detection probability model for aerial surveys of mule deer	2016	Journal of Wildlife Management	Mule deer	North America	Terrestrial	Helicopter	Aerial counts, distance sampling	Line transect	Nondetection	https://wildlife.onlinelibrary.wiley.com/doi/abs/10.1002/jwmg.21143
PA Terletzky, DN Koons	Estimating ungulate abundance while accounting for multiple sources of observation error	2016	Wildlife Society Bulletin	Bison	North America	Terrestrial	Helicopter	Aerial counts, radiotelemetry	NA	Nondetection, double counting	https://wildlife.onlinelibrary.wiley.com/doi/abs/10.1002/wsb.672
K Greene, D Bell, J Kioko, C Kiffner	Performance of ground-based and aerial survey methods for monitoring wildlife assemblages in a conservation area of northern Tanzania	2017	European Journal of Wildlife Research	Mammals	Africa	Terrestrial	Fixed-wing	Aerial counts, ground counts	Transects in Sample block	Counting Error, Species ID	https://link.springer.com/article/10.1007/s10344-017-1133-2
MJ Clement, SJ Converse, JA Royle	Accounting for imperfect detection of groups and individuals when estimating abundance	2017	Ecology and evolution	Simulation	NA	NA	NA	Aerial count	NA	Nondetection, counting error	https://onlinelibrary.wiley.com/doi/abs/10.1002/ece3.3284
BK Reilly, HJ van Hensbergen, RJ Eiselen, PJS Fleming	Statistical power of replicated helicopter surveys in southern African conservation areas	2017	African Journal of Wildlife Research	Mammals	Africa	Terrestrial	Helicopter	Aerial count	Strip Transect	Design variables	https://onlinelibrary.wiley.com/doi/abs/10.1111/aje.12341
T Gerrodette, WL Perryman, CS Oedekoven	Accuracy and precision of dolphin group size estimates	2019	Marine Mammal Science	Dolphin	NA	Marine	NA	Aerial photograph	NA	Counting error	https://onlinelibrary.wiley.com/doi/abs/10.1111/mms.12506
R Žydelis, M Dorsch, S Heinänen, G Nehls, F Weiss	Comparison of digital video surveys with visual aerial surveys for bird monitoring at sea	2019	Journal of Ornithology	Seabirds	Europe	Marine	Fixed-wing	Aerial counts, aerial video	Strip transect	Species ID, Nondetection	https://link.springer.com/article/10.1007%2Fs10336-018-1622-4
R Lamprey, F Pope, S Ngene, M Norton-Griffiths, H Frederick, B Okita-Ouma, I Douglas-Hamilton	Comparing an automated high-definition oblique camera system to rear-seat-observers in a wildlife survey in Tsavo, Kenya: Taking multi-species aerial counts to the …	2020	Biological Conservation	Mammals	Africa	Terrestrial	Fixed-wing	Aerial counts, Aerial photography	Strip Transects	Nondetection, counting error	https://www.sciencedirect.com/science/article/pii/S0006320718318391
M Lethbridge, M Stead, C Wells	Estimating kangaroo density by aerial survey: a comparison of thermal cameras with human observers	2020	Wildlife Research	Kangaroo	Australia	Terrestrial	Fixed-wing	Aerial count, thermal camera	Strip Transect	Nondetection	http://www.publish.csiro.au/wr/wr18122
R Lamprey, D Ochanda, R Brett, C Tumwesigye, I Douglas-Hamilton	Cameras replace human observers in multi-species aerial counts in Murchison Falls, Uganda	2020	Remote Sensing in Ecology and Conservation	Mammals	Africa	Terrestrial	Fixed-wing	Aerial count, aerial video	Strip Transect	Nondetection, counting error, species ID	https://zslpublications.onlinelibrary.wiley.com/doi/abs/10.1002/rse2.154
G Dunshea, R Groom, AD Griffiths	Observer performance and the effect of ambiguous taxon indentification for fixed strip-width dugong aerial surveys	2020	Journal of Experimental Marine Biology and Ecology	Dugong	Australia	Marine	Fixed-wing	Aerial count	Strip Transect	Nondetection, counting error, species ID	https://www.sciencedirect.com/science/article/pii/S0022098117303623?casa_token=lZufoYG6V8IAAAAA:2jQlJXMumh6lC6Wyc63JesxtEFS99o62lXikSlwFPyeLsKsDxu9Agx93wRD-i6EYr9D6sj5smlM
MK Peterson, AM Foley, AN Tri, DG Hewitt, RW DeYoung, CA DeYoung, TA Campbell	Mark-recapture distance sampling for aerial surveys of ungulates on rangelands	2020	Wildlife Society Bulletin	Ungulates	North America	Terrestrial	Helicopter	Mark-recapture distance sampling	Line transect	Nondetection	https://wildlife.onlinelibrary.wiley.com/doi/full/10.1002/wsb.1144?casa_token=eHIkgBBGBY4AAAAA%3ArgwdxT_iFfjI2bE4_437oCzb6KMysZ2hz1L8IE3P2lSEgUrVI3GTVVzQZIHMvoTEbL6i9heJMDfZWyI
